# Supplementary material for: Expression of SARS-Cov-2 Entry Factors in Patients with Chronic Hepatitis
Source: Viruses. 2022 Oct 29;14(11):2397. doi: 10.3390/v14112397 (PMC9699546; doi:10.3390/v14112397)
Supplement: Supplementary file 1 [file viruses-14-02397-s001.zip]

Archive with 1 entries (1 files):
- viruses-1971728-supplementary.pdf
